# Supplementary material for: Biological Role and Clinical Implications of MYOD1L122R Mutation in Rhabdomyosarcoma
Source: Cancers (Basel). 2023 Mar 7;15(6):1644. doi: 10.3390/cancers15061644 (PMC10046495; doi:10.3390/cancers15061644)
Supplement: Supplementary file 1 [file cancers-15-01644-s001.zip]

Archive with 1 entries (1 files):
- cancers-2192948-supplementary.pdf
